# Supplementary material for: Associations of Dietary Factors, Body Mass Index, and Physical Activity with Tinnitus: A Scoping Review
Source: J Clin Med. 2026 Jun 1;15(11):4274. doi: 10.3390/jcm15114274 (PMC13258421; doi:10.3390/jcm15114274)
Supplement: Supplementary file 1 [file jcm-15-04274-s001.zip]

Archive with 2 entries (2 files):
- Supplementary Table S1. Database-specific search strings. .pdf
- Supplementary Table S2 .pdf
